# Supplementary material for: The Blending of Poly(glycolic acid) with Polycaprolactone and Poly(l-lactide): Promising Combinations
Source: Polymers (Basel). 2021 Aug 18;13(16):2780. doi: 10.3390/polym13162780 (PMC8400216; doi:10.3390/polym13162780)
Supplement: Supplementary file 1 [file polymers-13-02780-s001.zip]

Archive with 1 entries (1 files):
- polymers-1338256-supplementary.pdf
